# Supplementary material for: Laboratory Rearing of the Photosynthetic Sea Slug Elysia crispata (Gastropoda, Sacoglossa): Implications for the Study of Kleptoplasty and Species Conservation
Source: Biology (Basel). 2026 Jan 17;15(2):168. doi: 10.3390/biology15020168 (PMC12837971; doi:10.3390/biology15020168)
Supplement: Supplementary file 1 [file biology-15-00168-s001.zip]

Archive with 3 entries (3 files):
- Figure S1.pdf
- Figure S2.pdf
- File S1. Raw_Dataset.xlsx
