# Supplementary material for: Laboratory Rearing of the Photosynthetic Sea Slug Elysia crispata (Gastropoda, Sacoglossa): Implications for the Study of Kleptoplasty and Species Conservation
Source: Biology (Basel). 2026 Jan 17;15(2):168. doi: 10.3390/biology15020168 (PMC12837971; doi:10.3390/biology15020168)
Supplement: Supplementary file 1 [file biology-15-00168-s001.zip › File S1. Raw_Dataset.xlsx]

## Sheet: Description
	Worksheet 1. Pigment composition (mg g-1 dw) of Elysia crispata fed on the macroalgae Bryopsis sp. and Acetabularia acetabulum.
	Worksheet 2. HPLC pigment profiles (absorbance at 440 nm) of Elysia crispata fed with the macroalgae Bryopsis sp. and Acetabularia acetabulum.
	Worksheet 3. Area estimates (µm2) of individual kleptoplasts in Elysia crispata fed with the macroalgae Bryopsis sp. and Acetabularia acetabulum.

## Sheet: Worksheet 1
Elysia crispata fed Bryopsis sp.
	Siph	t-Neo	c-Neo	Viola	Siph-do	Chl b	Chl a	βε-Car
Replicate 1	0.0469027	0.0271794	0.0686077	0.00907831	0.17544	1.25546	1.44429	0.0268492
Replicate 2	0.0353262	0.0250594	0.0516739	0.00504793	0.127413	0.921571	1.04891	0.00904413
Replicate 3	0.0583875	0.0334631	0.0854071	0.00968995	0.18972	1.35035	1.56184	0.0252534
Replicate 4	0.0264753	0.0191615	0.0387271	0.00610331	0.112187	0.792291	0.923567	0.00868184
Replicate 5	0.0363539	0.0270431	0.0531773	0.00801295	0.134567	0.940241	1.1078	0.0157403
Average	0.0406891	0.0263813	0.0595186	0.00758649	0.147866	1.05198	1.21728	0.0171138
stdev	0.0109675	0.00458476	0.0160429	0.00175932	0.0295981	0.21324	0.243662	0.0077348
Elysia crispata fed Acetabularia acetabulum
	c-Neox	Viola	Lut	Chl b	Chl a	ββ-Car
Replicate 1	0.062452	0.0203283	0.365172	1.31252	1.9409	0.04157
Replicate 2	0.0268621	0.0257725	0.171818	0.674546	1.13748	0.0174622
Replicate 3	0.0343378	0.0166534	0.271325	0.879353	1.38302	0.0188778
Replicate 4	0.0478388	0.0153923	0.305806	1.00494	1.58215	0.0322852
Replicate 5	0.0649533	0.023857	0.393394	1.27581	1.96733	0.0369367
Average	0.0472888	0.0204007	0.301503	1.02943	1.60218	0.0294264
stdev	0.0150149	0.00399837	0.0777755	0.240794	0.320138	0.00965877

## Sheet: Worksheet 2
Absorbance at 440 nm
Time	Elysia crispata fed Bryopsis sp.	Elysia crispata fed Acetabularia acetabulum
0	0	0
0.00533333	0	0
0.0106667	0	0
0.016	0	0
0.0213333	0	0
0.0266667	78	0
0.032	92	28
0.0373333	107	105
0.0426667	130	161
0.048	131	168
0.0533333	124	168
0.0586667	116	156
0.064	125	175
0.0693333	138	242
0.0746667	125	292
0.08	136	325
0.0853333	147	334
0.0906667	171	316
0.096	203	341
0.101333	225	369
0.106667	238	362
0.112	211	335
0.117333	209	331
0.122667	264	350
0.128	282	358
0.133333	233	375
0.138667	208	359
0.144	217	358
0.149333	235	391
0.154667	311	392
0.16	385	404
0.165333	368	471
0.170667	359	505
0.176	377	485
0.181333	371	453
0.186667	366	459
0.192	402	503
0.197333	442	503
0.202667	392	514
0.208	355	532
0.213333	405	549
0.218667	405	582
0.224	388	614
0.229333	441	611
0.234667	487	599
0.24	479	646
0.245333	498	651
0.250667	534	628
0.256	537	649
0.261333	542	668
0.266667	521	692
0.272	512	689
0.277333	541	674
0.282667	557	672
0.288	554	665
0.293333	520	694
0.298667	474	746
0.304	484	756
0.309333	534	726
0.314667	626	722
0.32	702	740
0.325333	679	759
0.330667	644	793
0.336	642	829
0.341333	616	851
0.346667	577	839
0.352	630	799
0.357333	685	758
0.362667	686	766
0.368	711	799
0.373333	749	829
0.378667	771	848
0.384	782	849
0.389333	784	870
0.394667	735	892
0.4	700	897
0.405333	712	903
0.410667	741	911
0.416	785	923
0.421333	822	940
0.426667	834	921
0.432	800	919
0.437333	771	952
0.442667	759	972
0.448	772	950
0.453333	799	945
0.458667	816	969
0.464	856	952
0.469333	853	924
0.474667	862	928
0.48	912	978
0.485333	902	1002
0.490667	874	999
0.496	840	1002
0.501333	830	998
0.506667	876	1023
0.512	877	1060
0.517333	861	1050
0.522667	901	1001
0.528	906	988
0.533333	874	989
0.538667	855	1017
0.544	829	1069
0.549333	855	1073
0.554667	887	1075
0.56	878	1065
0.565333	914	1053
0.570667	938	1062
0.576	914	1069
0.581333	942	1092
0.586667	977	1102
0.592	998	1078
0.597333	1050	1072
0.602667	1063	1110
0.608	1013	1119
0.613333	1012	1120
0.618667	1006	1125
0.624	946	1136
0.629333	958	1166
0.634667	982	1190
0.64	964	1218
0.645333	953	1221
0.650667	961	1224
0.656	951	1219
0.661333	972	1223
0.666667	999	1226
0.672	954	1184
0.677333	941	1157
0.682667	963	1173
0.688	999	1198
0.693333	1023	1196
0.698667	1030	1205
0.704	1042	1234
0.709333	1037	1250
0.714667	1032	1258
0.72	1011	1273
0.725333	986	1265
0.730667	994	1235
0.736	1032	1214
0.741333	1096	1223
0.746667	1111	1238
0.752	1069	1234
0.757333	1061	1240
0.762667	1065	1241
0.768	1025	1238
0.773333	986	1237
0.778667	965	1265
0.784	991	1295
0.789333	1022	1320
0.794667	1015	1310
0.8	1021	1260
0.805333	994	1249
0.810667	972	1246
0.816	991	1251
0.821333	990	1314
0.826667	1010	1324
0.832	1030	1258
0.837333	1030	1232
0.842667	1056	1220
0.848	1026	1222
0.853333	1021	1224
0.858667	1045	1217
0.864	1060	1241
0.869333	1082	1254
0.874667	1094	1246
0.88	1093	1241
0.885333	1057	1269
0.890667	1070	1272
0.896	1125	1260
0.901333	1149	1317
0.906667	1139	1362
0.912	1151	1349
0.917333	1160	1326
0.922667	1135	1319
0.928	1095	1310
0.933333	1090	1297
0.938667	1121	1298
0.944	1130	1314
0.949333	1137	1335
0.954667	1153	1346
0.96	1174	1365
0.965333	1195	1344
0.970667	1208	1314
0.976	1189	1333
0.981333	1141	1368
0.986667	1110	1391
0.992	1173	1374
0.997333	1239	1334
1.00267	1262	1321
1.008	1303	1373
1.01333	1334	1429
1.01867	1347	1450
1.024	1300	1458
1.02933	1251	1463
1.03467	1232	1439
1.04	1176	1381
1.04533	1122	1339
1.05067	1125	1346
1.056	1167	1376
1.06133	1188	1382
1.06667	1189	1349
1.072	1180	1317
1.07733	1194	1320
1.08267	1286	1334
1.088	1345	1342
1.09333	1320	1330
1.09867	1283	1322
1.104	1261	1358
1.10933	1227	1395
1.11467	1197	1388
1.12	1189	1392
1.12533	1158	1423
1.13067	1150	1442
1.136	1157	1430
1.14133	1180	1425
1.14667	1217	1417
1.152	1241	1410
1.15733	1240	1438
1.16267	1210	1447
1.168	1179	1428
1.17333	1160	1399
1.17867	1128	1402
1.184	1107	1421
1.18933	1142	1424
1.19467	1233	1434
1.2	1275	1448
1.20533	1264	1438
1.21067	1310	1427
1.216	1350	1415
1.22133	1306	1383
1.22667	1224	1354
1.232	1221	1360
1.23733	1240	1384
1.24267	1235	1404
1.248	1232	1413
1.25333	1210	1420
1.25867	1211	1428
1.264	1256	1421
1.26933	1251	1401
1.27467	1224	1377
1.28	1231	1352
1.28533	1209	1346
1.29067	1186	1373
1.296	1195	1384
1.30133	1212	1393
1.30667	1215	1431
1.312	1256	1443
1.31733	1338	1395
1.32267	1355	1359
1.328	1371	1368
1.33333	1392	1357
1.33867	1362	1347
1.344	1347	1381
1.34933	1357	1416
1.35467	1381	1425
1.36	1378	1410
1.36533	1338	1403
1.37067	1323	1413
1.376	1340	1439
1.38133	1383	1452
1.38667	1389	1433
1.392	1321	1431
1.39733	1273	1462
1.40267	1272	1465
1.408	1293	1436
1.41333	1325	1439
1.41867	1341	1480
1.424	1321	1504
1.42933	1304	1495
1.43467	1294	1468
1.44	1285	1435
1.44533	1335	1447
1.45067	1364	1473
1.456	1338	1463
1.46133	1328	1433
1.46667	1332	1426
1.472	1317	1428
1.47733	1300	1422
1.48267	1309	1411
1.488	1342	1410
1.49333	1375	1446
1.49867	1374	1486
1.504	1336	1480
1.50933	1339	1446
1.51467	1356	1443
1.52	1323	1479
1.52533	1336	1505
1.53067	1351	1488
1.536	1319	1464
1.54133	1303	1475
1.54667	1290	1478
1.552	1298	1481
1.55733	1349	1513
1.56267	1409	1507
1.568	1436	1495
1.57333	1439	1499
1.57867	1413	1474
1.584	1359	1431
1.58933	1314	1434
1.59467	1298	1452
1.6	1317	1443
1.60533	1355	1429
1.61067	1383	1417
1.616	1373	1407
1.62133	1333	1437
1.62667	1328	1498
1.632	1349	1494
1.63733	1345	1468
1.64267	1332	1465
1.648	1333	1461
1.65333	1359	1469
1.65867	1386	1492
1.664	1371	1532
1.66933	1336	1558
1.67467	1331	1541
1.68	1331	1532
1.68533	1347	1550
1.69067	1340	1549
1.696	1296	1532
1.70133	1315	1511
1.70667	1369	1522
1.712	1370	1531
1.71733	1347	1505
1.72267	1322	1490
1.728	1327	1470
1.73333	1356	1459
1.73867	1367	1476
1.744	1332	1502
1.74933	1269	1506
1.75467	1292	1476
1.76	1361	1480
1.76533	1366	1495
1.77067	1340	1479
1.776	1334	1483
1.78133	1344	1495
1.78667	1335	1507
1.792	1375	1511
1.79733	1407	1513
1.80267	1365	1523
1.808	1336	1538
1.81333	1313	1549
1.81867	1301	1532
1.824	1288	1507
1.82933	1296	1505
1.83467	1327	1495
1.84	1346	1499
1.84533	1376	1517
1.85067	1452	1504
1.856	1511	1505
1.86133	1503	1513
1.86667	1489	1515
1.872	1484	1526
1.87733	1478	1520
1.88267	1465	1516
1.888	1450	1532
1.89333	1395	1538
1.89867	1379	1511
1.904	1415	1482
1.90933	1407	1478
1.91467	1394	1508
1.92	1412	1540
1.92533	1424	1534
1.93067	1440	1528
1.936	1459	1517
1.94133	1465	1507
1.94667	1508	1509
1.952	1517	1535
1.95733	1452	1581
1.96267	1400	1603
1.968	1410	1578
1.97333	1425	1535
1.97867	1443	1516
1.984	1469	1542
1.98933	1455	1556
1.99467	1443	1538
2	1457	1531
2.00533	1504	1563
2.01067	1514	1590
2.016	1461	1575
2.02133	1450	1562
2.02667	1473	1559
2.032	1471	1544
2.03733	1470	1531
2.04267	1455	1547
2.048	1434	1578
2.05333	1441	1595
2.05867	1457	1578
2.064	1472	1568
2.06933	1452	1559
2.07467	1448	1494
2.08	1428	1449
2.08533	1403	1483
2.09067	1410	1508
2.096	1392	1533
2.10133	1397	1555
2.10667	1425	1559
2.112	1420	1543
2.11733	1398	1528
2.12267	1415	1547
2.128	1457	1547
2.13333	1482	1539
2.13867	1511	1542
2.144	1499	1530
2.14933	1490	1533
2.15467	1509	1558
2.16	1496	1548
2.16533	1452	1534
2.17067	1438	1502
2.176	1471	1484
2.18133	1477	1536
2.18667	1472	1538
2.192	1463	1511
2.19733	1467	1522
2.20267	1489	1550
2.208	1486	1552
2.21333	1458	1545
2.21867	1445	1532
2.224	1434	1509
2.22933	1398	1543
2.23467	1405	1545
2.24	1425	1530
2.24533	1422	1583
2.25067	1423	1623
2.256	1420	1613
2.26133	1441	1607
2.26667	1431	1617
2.272	1395	1626
2.27733	1404	1611
2.28267	1450	1557
2.288	1538	1527
2.29333	1602	1519
2.29867	1591	1489
2.304	1563	1481
2.30933	1533	1491
2.31467	1487	1521
2.32	1502	1565
2.32533	1586	1581
2.33067	1597	1569
2.336	1571	1555
2.34133	1560	1562
2.34667	1502	1577
2.352	1473	1586
2.35733	1513	1587
2.36267	1504	1588
2.368	1448	1602
2.37333	1460	1600
2.37867	1504	1609
2.384	1488	1613
2.38933	1442	1568
2.39467	1442	1529
2.4	1471	1523
2.40533	1470	1531
2.41067	1469	1557
2.416	1489	1570
2.42133	1458	1547
2.42667	1400	1557
2.432	1438	1569
2.43733	1520	1563
2.44267	1553	1557
2.448	1573	1556
2.45333	1608	1544
2.45867	1593	1543
2.464	1548	1552
2.46933	1519	1541
2.47467	1520	1525
2.48	1519	1503
2.48533	1465	1522
2.49067	1449	1546
2.496	1416	1518
2.50133	1420	1505
2.50667	1452	1518
2.512	1441	1550
2.51733	1452	1568
2.52267	1462	1514
2.528	1450	1475
2.53333	1438	1488
2.53867	1434	1478
2.544	1414	1483
2.54933	1446	1494
2.55467	1493	1493
2.56	1490	1512
2.56533	1523	1535
2.57067	1555	1574
2.576	1511	1576
2.58133	1474	1540
2.58667	1470	1512
2.592	1435	1533
2.59733	1435	1570
2.60267	1452	1574
2.608	1462	1529
2.61333	1537	1489
2.61867	1587	1485
2.624	1601	1497
2.62933	1582	1511
2.63467	1516	1522
2.64	1489	1565
2.64533	1501	1574
2.65067	1508	1563
2.656	1513	1552
2.66133	1514	1522
2.66667	1506	1518
2.672	1514	1516
2.67733	1555	1498
2.68267	1598	1503
2.688	1594	1506
2.69333	1552	1497
2.69867	1567	1510
2.704	1566	1539
2.70933	1527	1545
2.71467	1503	1532
2.72	1503	1513
2.72533	1531	1501
2.73067	1544	1494
2.736	1555	1512
2.74133	1537	1559
2.74667	1515	1591
2.752	1552	1603
2.75733	1587	1617
2.76267	1601	1629
2.768	1627	1648
2.77333	1626	1655
2.77867	1611	1615
2.784	1561	1584
2.78933	1510	1555
2.79467	1537	1540
2.8	1607	1563
2.80533	1610	1572
2.81067	1609	1542
2.816	1650	1498
2.82133	1641	1478
2.82667	1633	1501
2.832	1605	1520
2.83733	1555	1514
2.84267	1537	1540
2.848	1560	1559
2.85333	1561	1557
2.85867	1561	1569
2.864	1621	1568
2.86933	1667	1577
2.87467	1648	1591
2.88	1606	1578
2.88533	1586	1582
2.89067	1557	1597
2.896	1541	1594
2.90133	1569	1598
2.90667	1592	1611
2.912	1622	1620
2.91733	1676	1619
2.92267	1673	1598
2.928	1592	1573
2.93333	1525	1580
2.93867	1500	1586
2.944	1494	1604
2.94933	1516	1619
2.95467	1558	1590
2.96	1588	1559
2.96533	1619	1571
2.97067	1646	1567
2.976	1620	1552
2.98133	1581	1554
2.98667	1587	1541
2.992	1619	1525
2.99733	1632	1503
3.00267	1654	1483
3.008	1685	1495
3.01333	1667	1530
3.01867	1625	1565
3.024	1599	1589
3.02933	1532	1601
3.03467	1531	1616
3.04	1592	1629
3.04533	1617	1642
3.05067	1641	1634
3.056	1633	1631
3.06133	1626	1633
3.06667	1654	1617
3.072	1656	1592
3.07733	1614	1572
3.08267	1596	1557
3.088	1586	1539
3.09333	1577	1525
3.09867	1571	1533
3.104	1559	1589
3.10933	1588	1622
3.11467	1607	1641
3.12	1611	1644
3.12533	1627	1637
3.13067	1607	1665
3.136	1572	1670
3.14133	1562	1618
3.14667	1566	1581
3.152	1599	1582
3.15733	1624	1571
3.16267	1606	1575
3.168	1634	1580
3.17333	1688	1544
3.17867	1678	1535
3.184	1614	1592
3.18933	1585	1607
3.19467	1580	1611
3.2	1643	1646
3.20533	1718	1652
3.21067	1676	1632
3.216	1662	1584
3.22133	1667	1519
3.22667	1683	1511
3.232	1679	1559
3.23733	1616	1587
3.24267	1628	1554
3.248	1629	1544
3.25333	1618	1576
3.25867	1617	1609
3.264	1599	1625
3.26933	1598	1589
3.27467	1606	1550
3.28	1603	1532
3.28533	1556	1543
3.29067	1545	1603
3.296	1583	1645
3.30133	1595	1638
3.30667	1644	1599
3.312	1677	1554
3.31733	1657	1537
3.32267	1691	1504
3.328	1717	1485
3.33333	1693	1496
3.33867	1643	1500
3.344	1656	1520
3.34933	1735	1547
3.35467	1776	1576
3.36	1770	1598
3.36533	1770	1608
3.37067	1758	1617
3.376	1704	1606
3.38133	1699	1568
3.38667	1758	1545
3.392	1794	1532
3.39733	1771	1510
3.40267	1729	1527
3.408	1669	1535
3.41333	1647	1520
3.41867	1665	1534
3.424	1645	1603
3.42933	1636	1659
3.43467	1656	1645
3.44	1698	1606
3.44533	1730	1582
3.45067	1714	1584
3.456	1703	1586
3.46133	1692	1587
3.46667	1664	1564
3.472	1628	1524
3.47733	1600	1529
3.48267	1630	1558
3.488	1656	1548
3.49333	1683	1533
3.49867	1714	1539
3.504	1716	1546
3.50933	1679	1573
3.51467	1612	1606
3.52	1603	1644
3.52533	1679	1635
3.53067	1752	1587
3.536	1735	1571
3.54133	1710	1591
3.54667	1727	1635
3.552	1734	1628
3.55733	1747	1600
3.56267	1716	1595
3.568	1639	1582
3.57333	1616	1572
3.57867	1645	1573
3.584	1672	1586
3.58933	1636	1604
3.59467	1627	1621
3.6	1675	1609
3.60533	1730	1601
3.61067	1757	1611
3.616	1758	1635
3.62133	1760	1659
3.62667	1753	1648
3.632	1755	1649
3.63733	1723	1629
3.64267	1692	1576
3.648	1679	1544
3.65333	1687	1548
3.65867	1699	1547
3.664	1659	1547
3.66933	1606	1564
3.67467	1615	1574
3.68	1660	1580
3.68533	1703	1593
3.69067	1711	1624
3.696	1689	1645
3.70133	1667	1610
3.70667	1651	1574
3.712	1658	1576
3.71733	1673	1597
3.72267	1669	1593
3.728	1635	1575
3.73333	1627	1597
3.73867	1601	1610
3.744	1585	1567
3.74933	1617	1526
3.75467	1657	1567
3.76	1681	1603
3.76533	1696	1583
3.77067	1717	1585
3.776	1717	1570
3.78133	1714	1567
3.78667	1733	1585
3.792	1754	1556
3.79733	1722	1564
3.80267	1663	1627
3.808	1643	1641
3.81333	1614	1606
3.81867	1621	1598
3.824	1677	1603
3.82933	1686	1598
3.83467	1666	1594
3.84	1666	1602
3.84533	1707	1596
3.85067	1732	1557
3.856	1718	1554
3.86133	1697	1561
3.86667	1703	1566
3.872	1709	1591
3.87733	1696	1570
3.88267	1677	1558
3.888	1681	1556
3.89333	1723	1538
3.89867	1731	1531
3.904	1705	1528
3.90933	1710	1552
3.91467	1713	1573
3.92	1694	1596
3.92533	1697	1613
3.93067	1706	1603
3.936	1707	1582
3.94133	1692	1585
3.94667	1685	1617
3.952	1706	1628
3.95733	1714	1630
3.96267	1685	1624
3.968	1640	1591
3.97333	1659	1574
3.97867	1737	1542
3.984	1741	1511
3.98933	1697	1537
3.99467	1704	1585
4	1699	1614
4.00533	1687	1593
4.01067	1675	1606
4.016	1687	1626
4.02133	1717	1619
4.02667	1723	1630
4.032	1738	1635
4.03733	1771	1649
4.04267	1771	1649
4.048	1770	1612
4.05333	1783	1590
4.05867	1718	1592
4.064	1704	1588
4.06933	1746	1584
4.07467	1728	1598
4.08	1700	1594
4.08533	1714	1567
4.09067	1721	1578
4.096	1699	1630
4.10133	1686	1661
4.10667	1694	1686
4.112	1687	1697
4.11733	1696	1697
4.12267	1785	1708
4.128	1858	1711
4.13333	1804	1723
4.13867	1766	1733
4.144	1783	1731
4.14933	1774	1721
4.15467	1773	1713
4.16	1728	1694
4.16533	1723	1701
4.17067	1757	1703
4.176	1746	1688
4.18133	1752	1679
4.18667	1755	1684
4.192	1757	1709
4.19733	1761	1697
4.20267	1761	1699
4.208	1794	1728
4.21333	1827	1743
4.21867	1835	1738
4.224	1761	1737
4.22933	1719	1755
4.23467	1759	1780
4.24	1794	1781
4.24533	1817	1744
4.25067	1770	1753
4.256	1522	1781
4.26133	860	1788
4.26667	-365	1803
4.272	-1977	1824
4.27733	-3620	1836
4.28267	-5087	1853
4.288	-6228	1863
4.29333	-6906	1863
4.29867	-7103	1864
4.304	-6969	1862
4.30933	-6657	1864
4.31467	-6207	1872
4.32	-5690	1919
4.32533	-5175	1935
4.33067	-4634	1922
4.336	-4080	1942
4.34133	-3569	1953
4.34667	-3143	1938
4.352	-2787	1954
4.35733	-2504	2012
4.36267	-2245	2059
4.368	-1972	2132
4.37333	-1786	2240
4.37867	-1641	2363
4.384	-1483	2511
4.38933	-1333	2645
4.39467	-1168	2801
4.4	-1028	2984
4.40533	-875	3058
4.41067	-716	2929
4.416	-561	2561
4.42133	-349	1902
4.42667	-217	937
4.432	-279	-154
4.43733	-599	-1223
4.44267	-1041	-2221
4.448	-1530	-3009
4.45333	-1962	-3572
4.45867	-2050	-3997
4.464	-1864	-4323
4.46933	-1553	-4606
4.47467	-1115	-4956
4.48	-567	-5422
4.48533	-65	-5957
4.49067	231	-6616
4.496	259	-7436
4.50133	0	-8297
4.50667	-475	-9182
4.512	-1008	-10121
4.51733	-1452	-10939
4.52267	-1679	-11505
4.528	-1616	-11775
4.53333	-1286	-11695
4.53867	-741	-11301
4.544	-15	-10566
4.54933	811	-9509
4.55467	1646	-8147
4.56	2408	-6500
4.56533	3004	-4624
4.57067	3492	-2500
4.576	3954	-277
4.58133	4381	2137
4.58667	4835	4817
4.592	5407	7623
4.59733	6130	10524
4.60267	7091	13356
4.608	8359	15862
4.61333	10093	17724
4.61867	12443	18637
4.624	15356	18581
4.62933	18940	17631
4.63467	22860	15908
4.64	26342	13792
4.64533	28582	11516
4.65067	28899	9246
4.656	27070	7168
4.66133	23326	5379
4.66667	18093	4035
4.672	12346	3085
4.67733	7028	2408
4.68267	2531	1933
4.688	-832	1577
4.69333	-3102	1351
4.69867	-4496	1197
4.704	-5280	1021
4.70933	-5745	784
4.71467	-6016	446
4.72	-6140	13
4.72533	-6175	-483
4.73067	-6097	-1017
4.736	-5895	-1529
4.74133	-5581	-1984
4.74667	-5204	-2359
4.752	-4761	-2569
4.75733	-4283	-2579
4.76267	-3838	-2488
4.768	-3366	-2354
4.77333	-2846	-2172
4.77867	-2361	-1943
4.784	-1893	-1701
4.78933	-1447	-1478
4.79467	-1014	-1264
4.8	-624	-1076
4.80533	-255	-917
4.81067	124	-729
4.816	445	-520
4.82133	792	-315
4.82667	1228	-186
4.832	1607	-101
4.83733	1828	26
4.84267	1993	159
4.848	2079	330
4.85333	2087	586
4.85867	2043	960
4.864	1989	1412
4.86933	1959	1828
4.87467	1897	2145
4.88	1898	2350
4.88533	1987	2478
4.89067	2117	2507
4.896	2246	2501
4.90133	2343	2584
4.90667	2378	2686
4.912	2420	2756
4.91733	2560	2798
4.92267	2837	2765
4.928	3204	2685
4.93333	3536	2609
4.93867	3817	2544
4.944	3966	2531
4.94933	3986	2607
4.95467	3956	2768
4.96	3912	2957
4.96533	3856	3166
4.97067	3821	3362
4.976	3788	3438
4.98133	3739	3421
4.98667	3722	3378
4.992	3667	3296
4.99733	3535	3241
5.00267	3292	3253
5.008	2993	3225
5.01333	2737	3114
5.01867	2523	3011
5.024	2373	2991
5.02933	2302	2965
5.03467	2233	2919
5.04	2158	2903
5.04533	2099	2879
5.05067	2068	2834
5.056	2048	2797
5.06133	2029	2743
5.06667	2094	2724
5.072	2271	2789
5.07733	2484	2915
5.08267	2762	3059
5.088	3124	3148
5.09333	3486	3193
5.09867	3845	3199
5.104	4104	3221
5.10933	4201	3294
5.11467	4218	3367
5.12	4253	3449
5.12533	4348	3596
5.13067	4420	3773
5.136	4436	3852
5.14133	4408	3819
5.14667	4251	3649
5.152	3924	3315
5.15733	3566	2974
5.16267	3247	2649
5.168	2947	2345
5.17333	2704	2105
5.17867	2502	1929
5.184	2364	1800
5.18933	2298	1715
5.19467	2275	1624
5.2	2266	1560
5.20533	2280	1557
5.21067	2365	1586
5.216	2443	1633
5.22133	2485	1703
5.22667	2543	1800
5.232	2576	1833
5.23733	2584	1858
5.24267	2643	1911
5.248	2724	1921
5.25333	2798	1912
5.25867	2857	1924
5.264	2855	1931
5.26933	2872	1935
5.27467	2916	1938
5.28	2956	1969
5.28533	3008	2007
5.29067	2988	2059
5.296	2954	2070
5.30133	2963	2070
5.30667	2975	2143
5.312	2995	2193
5.31733	2973	2201
5.32267	2926	2218
5.328	2889	2238
5.33333	2828	2210
5.33867	2788	2180
5.344	2758	2179
5.34933	2700	2205
5.35467	2626	2279
5.36	2497	2295
5.36533	2438	2246
5.37067	2530	2251
5.376	2718	2278
5.38133	3008	2259
5.38667	3376	2217
5.392	3805	2171
5.39733	4331	2142
5.40267	4847	2109
5.408	5224	2059
5.41333	5454	2021
5.41867	5567	1977
5.424	5483	1946
5.42933	5203	1931
5.43467	4764	1871
5.44	4243	1825
5.44533	3807	1814
5.45067	3389	1789
5.456	3007	1860
5.46133	2703	2040
5.46667	2446	2289
5.472	2269	2617
5.47733	2151	2985
5.48267	2066	3352
5.488	1985	3616
5.49333	1896	3836
5.49867	1835	4038
5.504	1804	4151
5.50933	1773	4255
5.51467	1768	4355
5.52	1765	4362
5.52533	1743	4249
5.53067	1715	3992
5.536	1681	3665
5.54133	1637	3322
5.54667	1569	2984
5.552	1529	2680
5.55733	1526	2372
5.56267	1537	2121
5.568	1546	1932
5.57333	1547	1796
5.57867	1524	1691
5.584	1497	1590
5.58933	1473	1511
5.59467	1451	1421
5.6	1456	1347
5.60533	1413	1312
5.61067	1365	1259
5.616	1424	1200
5.62133	1464	1187
5.62667	1420	1191
5.632	1395	1137
5.63733	1435	1058
5.64267	1456	1012
5.648	1423	990
5.65333	1383	995
5.65867	1359	1014
5.664	1370	1039
5.66933	1392	1037
5.67467	1398	1014
5.68	1357	1055
5.68533	1324	1069
5.69067	1368	1009
5.696	1417	997
5.70133	1382	1001
5.70667	1344	981
5.712	1339	978
5.71733	1332	973
5.72267	1345	991
5.728	1340	1012
5.73333	1302	1024
5.73867	1270	1031
5.744	1243	1020
5.74933	1277	1029
5.75467	1329	1048
5.76	1354	1068
5.76533	1369	1076
5.77067	1353	1043
5.776	1361	1026
5.78133	1357	1046
5.78667	1326	1034
5.792	1304	1048
5.79733	1294	1097
5.80267	1305	1125
5.808	1325	1136
5.81333	1345	1161
5.81867	1357	1207
5.824	1348	1211
5.82933	1361	1204
5.83467	1414	1214
5.84	1436	1206
5.84533	1411	1171
5.85067	1392	1147
5.856	1419	1151
5.86133	1460	1148
5.86667	1464	1126
5.872	1486	1139
5.87733	1519	1165
5.88267	1519	1178
5.888	1504	1207
5.89333	1510	1223
5.89867	1517	1225
5.904	1497	1232
5.90933	1538	1247
5.91467	1572	1241
5.92	1572	1239
5.92533	1572	1248
5.93067	1574	1254
5.936	1624	1281
5.94133	1642	1302
5.94667	1658	1306
5.952	1685	1294
5.95733	1624	1272
5.96267	1553	1274
5.968	1523	1284
5.97333	1518	1281
5.97867	1555	1296
5.984	1595	1338
5.98933	1616	1371
5.99467	1619	1361
6	1604	1345
6.00533	1591	1356
6.01067	1567	1371
6.016	1527	1372
6.02133	1551	1376
6.02667	1580	1379
6.032	1576	1349
6.03733	1623	1354
6.04267	1661	1378
6.048	1659	1382
6.05333	1628	1407
6.05867	1606	1412
6.064	1622	1385
6.06933	1604	1351
6.07467	1582	1319
6.08	1589	1310
6.08533	1602	1311
6.09067	1596	1333
6.096	1546	1358
6.10133	1543	1340
6.10667	1574	1322
6.112	1570	1330
6.11733	1583	1365
6.12267	1594	1397
6.128	1552	1409
6.13333	1519	1387
6.13867	1504	1358
6.144	1482	1385
6.14933	1515	1366
6.15467	1545	1314
6.16	1512	1303
6.16533	1488	1308
6.17067	1464	1287
6.176	1452	1264
6.18133	1450	1275
6.18667	1437	1316
6.192	1456	1377
6.19733	1443	1366
6.20267	1413	1299
6.208	1391	1278
6.21333	1416	1292
6.21867	1447	1316
6.224	1437	1350
6.22933	1404	1337
6.23467	1352	1280
6.24	1344	1270
6.24533	1335	1273
6.25067	1333	1239
6.256	1300	1220
6.26133	1234	1182
6.26667	1216	1138
6.272	1224	1123
6.27733	1239	1073
6.28267	1207	1012
6.288	1156	1013
6.29333	1123	1023
6.29867	1123	992
6.304	1100	963
6.30933	1093	953
6.31467	1191	972
6.32	1226	1014
6.32533	1186	1018
6.33067	1163	994
6.336	1161	974
6.34133	1161	985
6.34667	1143	1003
6.352	1099	985
6.35733	1058	960
6.36267	1066	976
6.368	1086	989
6.37333	1060	958
6.37867	1047	909
6.384	1064	849
6.38933	1071	798
6.39467	1070	798
6.4	1068	845
6.40533	1099	861
6.41067	1140	875
6.416	1139	919
6.42133	1096	922
6.42667	1068	877
6.432	1079	832
6.43733	1121	822
6.44267	1140	816
6.448	1137	812
6.45333	1119	814
6.45867	1084	792
6.464	1079	798
6.46933	1057	821
6.47467	1015	793
6.48	1023	724
6.48533	1051	707
6.49067	1028	738
6.496	974	739
6.50133	970	712
6.50667	974	660
6.512	927	640
6.51733	910	642
6.52267	921	658
6.528	914	664
6.53333	881	623
6.53867	894	583
6.544	970	565
6.54933	1019	551
6.55467	1009	539
6.56	1000	564
6.56533	995	574
6.57067	972	528
6.576	942	501
6.58133	898	513
6.58667	887	520
6.592	920	521
6.59733	947	498
6.60267	950	463
6.608	945	434
6.61333	900	427
6.61867	858	404
6.624	866	358
6.62933	867	355
6.63467	837	353
6.64	820	314
6.64533	807	290
6.65067	808	292
6.656	834	343
6.66133	857	374
6.66667	838	326
6.672	799	288
6.67733	796	291
6.68267	794	269
6.688	792	247
6.69333	791	281
6.69867	791	287
6.704	770	260
6.70933	757	247
6.71467	770	279
6.72	766	297
6.72533	797	263
6.73067	818	226
6.736	804	217
6.74133	782	232
6.74667	761	273
6.752	737	271
6.75733	713	255
6.76267	723	266
6.768	740	216
6.77333	760	192
6.77867	723	189
6.784	655	152
6.78933	634	152
6.79467	638	179
6.8	640	195
6.80533	668	203
6.81067	686	217
6.816	668	243
6.82133	693	287
6.82667	730	321
6.832	751	279
6.83733	771	245
6.84267	792	263
6.848	807	276
6.85333	821	294
6.85867	829	311
6.864	813	297
6.86933	804	263
6.87467	799	240
6.88	775	246
6.88533	771	283
6.89067	799	321
6.896	785	344
6.90133	813	358
6.90667	865	350
6.912	862	331
6.91733	875	343
6.92267	867	388
6.928	891	398
6.93333	942	415
6.93867	957	451
6.944	952	469
6.94933	963	461
6.95467	988	447
6.96	1004	448
6.96533	1050	434
6.97067	1084	451
6.976	1077	472
6.98133	1038	492
6.98667	1035	524
6.992	1074	507
6.99733	1110	486
7.00267	1119	534
7.008	1107	601
7.01333	1138	619
7.01867	1172	611
7.024	1170	657
7.02933	1193	712
7.03467	1224	719
7.04	1246	727
7.04533	1276	752
7.05067	1277	790
7.056	1291	804
7.06133	1358	803
7.06667	1423	816
7.072	1462	848
7.07733	1485	889
7.08267	1499	906
7.088	1501	910
7.09333	1488	940
7.09867	1505	964
7.104	1511	979
7.10933	1497	953
7.11467	1514	895
7.12	1537	912
7.12533	1547	977
7.13067	1556	1050
7.136	1601	1114
7.14133	1651	1133
7.14667	1674	1147
7.152	1707	1197
7.15733	1719	1262
7.16267	1697	1286
7.168	1720	1282
7.17333	1734	1298
7.17867	1764	1322
7.184	1808	1332
7.18933	1786	1341
7.19467	1805	1369
7.2	1864	1362
7.20533	1850	1329
7.21067	1818	1346
7.216	1858	1396
7.22133	1893	1398
7.22667	1884	1422
7.232	1916	1484
7.23733	1955	1475
7.24267	2004	1458
7.248	2063	1511
7.25333	2075	1559
7.25867	2053	1591
7.264	2057	1623
7.26933	2089	1640
7.27467	2113	1677
7.28	2151	1720
7.28533	2185	1736
7.29067	2215	1731
7.296	2215	1704
7.30133	2191	1699
7.30667	2166	1713
7.312	2141	1728
7.31733	2171	1750
7.32267	2232	1782
7.328	2282	1809
7.33333	2328	1802
7.33867	2338	1801
7.344	2347	1811
7.34933	2385	1838
7.35467	2384	1888
7.36	2369	1926
7.36533	2381	1938
7.37067	2388	1955
7.376	2392	1972
7.38133	2373	1977
7.38667	2350	2013
7.392	2349	2081
7.39733	2369	2136
7.40267	2418	2159
7.408	2483	2152
7.41333	2507	2129
7.41867	2505	2140
7.424	2500	2167
7.42933	2499	2136
7.43467	2538	2124
7.44	2593	2170
7.44533	2626	2223
7.45067	2677	2274
7.456	2737	2295
7.46133	2718	2312
7.46667	2669	2339
7.472	2683	2352
7.47733	2724	2388
7.48267	2745	2432
7.488	2734	2435
7.49333	2719	2418
7.49867	2739	2418
7.504	2771	2424
7.50933	2759	2419
7.51467	2721	2400
7.52	2729	2399
7.52533	2772	2438
7.53067	2819	2458
7.536	2833	2484
7.54133	2814	2528
7.54667	2805	2505
7.552	2776	2457
7.55733	2743	2448
7.56267	2739	2448
7.568	2756	2447
7.57333	2762	2452
7.57867	2742	2506
7.584	2745	2569
7.58933	2774	2532
7.59467	2779	2481
7.6	2798	2515
7.60533	2848	2528
7.61067	2844	2488
7.616	2827	2509
7.62133	2850	2545
7.62667	2866	2539
7.632	2841	2553
7.63733	2822	2574
7.64267	2831	2588
7.648	2830	2569
7.65333	2816	2556
7.65867	2787	2580
7.664	2753	2591
7.66933	2775	2547
7.67467	2779	2494
7.68	2758	2480
7.68533	2732	2500
7.69067	2722	2528
7.696	2748	2508
7.70133	2733	2484
7.70667	2686	2508
7.712	2653	2534
7.71733	2640	2549
7.72267	2635	2549
7.728	2642	2543
7.73333	2699	2565
7.73867	2727	2557
7.744	2699	2529
7.74933	2714	2492
7.75467	2705	2459
7.76	2681	2465
7.76533	2682	2463
7.77067	2654	2424
7.776	2610	2386
7.78133	2599	2399
7.78667	2585	2428
7.792	2544	2439
7.79733	2481	2422
7.80267	2452	2381
7.808	2451	2342
7.81333	2447	2300
7.81867	2448	2282
7.824	2431	2287
7.82933	2415	2291
7.83467	2387	2279
7.84	2373	2294
7.84533	2383	2309
7.85067	2405	2288
7.856	2398	2247
7.86133	2361	2186
7.86667	2318	2152
7.872	2309	2111
7.87733	2326	2081
7.88267	2287	2075
7.888	2267	2078
7.89333	2283	2073
7.89867	2319	2051
7.904	2352	2050
7.90933	2331	2054
7.91467	2299	2044
7.92	2300	1991
7.92533	2301	1957
7.93067	2302	1927
7.936	2293	1886
7.94133	2273	1848
7.94667	2273	1806
7.952	2267	1766
7.95733	2261	1705
7.96267	2246	1656
7.968	2246	1649
7.97333	2238	1656
7.97867	2224	1614
7.984	2210	1583
7.98933	2172	1597
7.99467	2166	1631
8	2192	1642
8.00533	2198	1606
8.01067	2178	1551
8.016	2170	1543
8.02133	2182	1547
8.02667	2192	1517
8.032	2137	1506
8.03733	2055	1490
8.04267	2031	1474
8.048	2023	1472
8.05333	1990	1471
8.05867	1957	1471
8.064	1940	1438
8.06933	1944	1404
8.07467	1917	1383
8.08	1909	1361
8.08533	1948	1358
8.09067	1938	1355
8.096	1927	1346
8.10133	1919	1365
8.10667	1930	1368
8.112	1959	1359
8.11733	1943	1370
8.12267	1911	1360
8.128	1871	1377
8.13333	1809	1365
8.13867	1803	1330
8.144	1831	1324
8.14933	1820	1299
8.15467	1820	1294
8.16	1815	1293
8.16533	1803	1270
8.17067	1791	1295
8.176	1800	1334
8.18133	1809	1339
8.18667	1789	1309
8.192	1781	1280
8.19733	1756	1279
8.20267	1740	1265
8.208	1717	1300
8.21333	1676	1348
8.21867	1675	1332
8.224	1692	1307
8.22933	1712	1325
8.23467	1771	1325
8.24	1819	1333
8.24533	1848	1383
8.25067	1892	1385
8.256	1919	1375
8.26133	1918	1380
8.26667	1909	1413
8.272	1891	1444
8.27733	1883	1474
8.28267	1907	1516
8.288	1905	1539
8.29333	1925	1559
8.29867	1989	1593
8.304	2048	1637
8.30933	2106	1670
8.31467	2140	1727
8.32	2138	1796
8.32533	2142	1866
8.33067	2173	1946
8.336	2217	1992
8.34133	2252	1989
8.34667	2299	1987
8.352	2377	2009
8.35733	2411	2061
8.36267	2387	2150
8.368	2397	2218
8.37333	2429	2287
8.37867	2457	2356
8.384	2500	2430
8.38933	2571	2495
8.39467	2639	2523
8.4	2677	2550
8.40533	2746	2611
8.41067	2813	2690
8.416	2825	2750
8.42133	2873	2851
8.42667	2938	2921
8.432	2973	2927
8.43733	3024	2962
8.44267	3066	3042
8.448	3148	3153
8.45333	3257	3215
8.45867	3324	3249
8.464	3364	3309
8.46933	3450	3363
8.47467	3511	3442
8.48	3533	3482
8.48533	3554	3506
8.49067	3578	3587
8.496	3610	3673
8.50133	3611	3698
8.50667	3655	3713
8.512	3679	3761
8.51733	3674	3789
8.52267	3741	3806
8.528	3827	3813
8.53333	3901	3813
8.53867	3967	3856
8.544	3987	3877
8.54933	3987	3903
8.55467	3979	3927
8.56	3971	3913
8.56533	4002	3923
8.57067	4028	3928
8.576	3986	3952
8.58133	3989	3979
8.58667	4085	3981
8.592	4164	3977
8.59733	4153	3967
8.60267	4084	3941
8.608	4072	3939
8.61333	4111	3960
8.61867	4150	3961
8.624	4191	3929
8.62933	4209	3908
8.63467	4187	3902
8.64	4165	3857
8.64533	4146	3844
8.65067	4112	3825
8.656	4112	3786
8.66133	4126	3784
8.66667	4110	3789
8.672	4109	3799
8.67733	4102	3782
8.68267	4096	3775
8.688	4124	3783
8.69333	4134	3784
8.69867	4126	3781
8.704	4128	3786
8.70933	4185	3793
8.71467	4229	3775
8.72	4150	3739
8.72533	4057	3746
8.73067	4054	3800
8.736	4054	3803
8.74133	4028	3767
8.74667	4017	3766
8.752	4063	3778
8.75733	4111	3767
8.76267	4090	3779
8.768	4045	3798
8.77333	4046	3786
8.77867	4090	3800
8.784	4117	3832
8.78933	4071	3863
8.79467	4031	3914
8.8	4064	3968
8.80533	4062	4008
8.81067	4021	4011
8.816	4001	4000
8.82133	3995	4014
8.82667	3981	4035
8.832	3995	4063
8.83733	4027	4087
8.84267	4049	4085
8.848	4037	4092
8.85333	4005	4112
8.85867	3998	4109
8.864	4003	4103
8.86933	4027	4075
8.87467	4041	4066
8.88	4026	4108
8.88533	3969	4137
8.89067	3889	4123
8.896	3879	4116
8.90133	3877	4117
8.90667	3851	4083
8.912	3850	4099
8.91733	3815	4120
8.92267	3801	4099
8.928	3829	4076
8.93333	3805	4059
8.93867	3762	4043
8.944	3791	4050
8.94933	3822	4087
8.95467	3779	4073
8.96	3749	4036
8.96533	3772	4017
8.97067	3785	3994
8.976	3752	3958
8.98133	3697	3922
8.98667	3654	3903
8.992	3641	3882
8.99733	3646	3862
9.00267	3649	3817
9.008	3660	3789
9.01333	3693	3806
9.01867	3705	3817
9.024	3685	3808
9.02933	3695	3774
9.03467	3698	3745
9.04	3696	3718
9.04533	3745	3678
9.05067	3715	3645
9.056	3654	3631
9.06133	3666	3633
9.06667	3699	3608
9.072	3705	3569
9.07733	3667	3549
9.08267	3646	3550
9.088	3698	3553
9.09333	3726	3515
9.09867	3708	3483
9.104	3701	3495
9.10933	3647	3505
9.11467	3624	3512
9.12	3643	3514
9.12533	3652	3486
9.13067	3674	3452
9.136	3691	3479
9.14133	3710	3526
9.14667	3716	3553
9.152	3708	3569
9.15733	3694	3594
9.16267	3682	3583
9.168	3701	3545
9.17333	3709	3543
9.17867	3694	3533
9.184	3665	3524
9.18933	3627	3521
9.19467	3604	3514
9.2	3632	3489
9.20533	3658	3484
9.21067	3643	3524
9.216	3610	3566
9.22133	3637	3568
9.22667	3690	3565
9.232	3714	3559
9.23733	3737	3531
9.24267	3742	3524
9.248	3747	3544
9.25333	3750	3552
9.25867	3771	3566
9.264	3784	3573
9.26933	3790	3601
9.27467	3816	3615
9.28	3829	3590
9.28533	3832	3592
9.29067	3862	3571
9.296	3908	3547
9.30133	3930	3546
9.30667	3949	3533
9.312	3982	3533
9.31733	4004	3557
9.32267	3997	3570
9.328	3964	3583
9.33333	3953	3624
9.33867	3956	3650
9.344	3976	3658
9.34933	3969	3696
9.35467	3936	3719
9.36	3966	3715
9.36533	4003	3698
9.37067	3999	3674
9.376	3983	3690
9.38133	4001	3727
9.38667	4049	3735
9.392	4096	3704
9.39733	4109	3693
9.40267	4090	3694
9.408	4075	3686
9.41333	4070	3684
9.41867	4084	3706
9.424	4096	3772
9.42933	4100	3796
9.43467	4105	3794
9.44	4132	3776
9.44533	4126	3753
9.45067	4091	3770
9.456	4120	3807
9.46133	4144	3814
9.46667	4133	3834
9.472	4155	3897
9.47733	4173	3928
9.48267	4189	3936
9.488	4228	3942
9.49333	4277	3954
9.49867	4267	3922
9.504	4228	3923
9.50933	4262	4009
9.51467	4314	4056
9.52	4307	4042
9.52533	4298	4003
9.53067	4300	3991
9.536	4273	3991
9.54133	4299	4008
9.54667	4319	4029
9.552	4331	4033
9.55733	4361	4080
9.56267	4356	4122
9.568	4371	4139
9.57333	4421	4146
9.57867	4433	4126
9.584	4423	4103
9.58933	4435	4089
9.59467	4425	4063
9.6	4385	4048
9.60533	4319	4056
9.61067	4275	4071
9.616	4248	4070
9.62133	4212	4067
9.62667	4182	4084
9.632	4222	4103
9.63733	4293	4094
9.64267	4313	4067
9.648	4347	4044
9.65333	4355	4020
9.65867	4283	4007
9.664	4216	4001
9.66933	4222	3991
9.67467	4254	3985
9.68	4234	4004
9.68533	4183	4005
9.69067	4162	3997
9.696	4175	3961
9.70133	4191	3902
9.70667	4194	3888
9.712	4158	3920
9.71733	4127	3981
9.72267	4122	3985
9.728	4120	3955
9.73333	4126	3956
9.73867	4135	3950
9.744	4169	3914
9.74933	4184	3924
9.75467	4173	3935
9.76	4167	3889
9.76533	4143	3861
9.77067	4128	3839
9.776	4101	3850
9.78133	4075	3858
9.78667	4069	3810
9.792	4070	3755
9.79733	4100	3747
9.80267	4082	3767
9.808	4061	3742
9.81333	4078	3711
9.81867	4093	3743
9.824	4056	3733
9.82933	4017	3694
9.83467	3990	3720
9.84	3936	3750
9.84533	3915	3750
9.85067	3917	3764
9.856	3889	3807
9.86133	3870	3822
9.86667	3909	3782
9.872	3950	3724
9.87733	3957	3703
9.88267	3937	3707
9.888	3928	3710
9.89333	3939	3711
9.89867	3951	3711
9.904	3958	3695
9.90933	3962	3684
9.91467	3959	3695
9.92	3921	3704
9.92533	3870	3711
9.93067	3867	3758
9.936	3857	3787
9.94133	3822	3745
9.94667	3818	3716
9.952	3847	3731
9.95733	3854	3740
9.96267	3844	3747
9.968	3871	3775
9.97333	3868	3782
9.97867	3863	3746
9.984	3887	3716
9.98933	3891	3731
9.99467	3897	3731
10	3904	3707
10.0053	3909	3679
10.0107	3924	3673
10.016	3934	3675
10.0213	3928	3649
10.0267	3940	3627
10.032	3930	3622
10.0373	3928	3643
10.0427	3906	3649
10.048	3831	3616
10.0533	3786	3588
10.0587	3799	3579
10.064	3820	3555
10.0693	3779	3542
10.0747	3808	3516
10.08	3868	3467
10.0853	3908	3460
10.0907	3922	3444
10.096	3841	3409
10.1013	3812	3392
10.1067	3813	3401
10.112	3816	3415
10.1173	3829	3425
10.1227	3845	3458
10.128	3894	3464
10.1333	3920	3439
10.1387	3893	3420
10.144	3857	3423
10.1493	3886	3424
10.1547	3926	3394
10.16	3884	3381
10.1653	3847	3389
10.1707	3876	3369
10.176	3924	3360
10.1813	3956	3393
10.1867	3977	3419
10.192	4002	3460
10.1973	3989	3494
10.2027	3972	3457
10.208	3976	3407
10.2133	3995	3388
10.2187	4029	3377
10.224	4060	3401
10.2293	4061	3433
10.2347	4043	3409
10.24	4025	3412
10.2453	4012	3469
10.2507	4058	3477
10.256	4096	3463
10.2613	4100	3475
10.2667	4069	3492
10.272	4000	3493
10.2773	3993	3470
10.2827	4038	3459
10.288	4067	3466
10.2933	4097	3485
10.2987	4104	3510
10.304	4129	3510
10.3093	4155	3522
10.3147	4118	3559
10.32	4113	3540
10.3253	4146	3538
10.3307	4151	3576
10.336	4138	3570
10.3413	4084	3590
10.3467	4072	3655
10.352	4126	3670
10.3573	4117	3640
10.3627	4112	3648
10.368	4128	3677
10.3733	4141	3674
10.3787	4170	3719
10.384	4170	3796
10.3893	4124	3790
10.3947	4110	3744
10.4	4104	3698
10.4053	4064	3664
10.4107	4055	3691
10.416	4057	3764
10.4213	4049	3779
10.4267	4061	3771
10.432	4094	3795
10.4373	4116	3803
10.4427	4073	3783
10.448	4061	3739
10.4533	4060	3751
10.4587	4027	3798
10.464	4008	3809
10.4693	3988	3811
10.4747	3939	3839
10.48	3888	3883
10.4853	3878	3909
10.4907	3887	3930
10.496	3876	3944
10.5013	3836	3957
10.5067	3828	3957
10.512	3849	3971
10.5173	3891	4026
10.5227	3936	4085
10.528	3933	4115
10.5333	3905	4170
10.5387	3918	4260
10.544	3920	4329
10.5493	3935	4411
10.5547	3979	4471
10.56	3990	4507
10.5653	3967	4547
10.5707	3926	4589
10.576	3908	4634
10.5813	3926	4675
10.5867	4001	4715
10.592	4058	4738
10.5973	4080	4728
10.6027	4069	4734
10.608	4046	4745
10.6133	4044	4742
10.6187	4057	4707
10.624	4121	4613
10.6293	4143	4543
10.6347	4148	4542
10.64	4206	4512
10.6453	4251	4446
10.6507	4304	4404
[truncated: 4,566 more rows]

## Sheet: Worksheet 3
Elysia crispata fed Bryopsis sp.					Elysia crispata fed Acetabularia acetabulum
	ID	Kleptoplast Area			ID	Kleptoplast Area
Replicate 1	1	22.65		Replicate 1	1	15.381
	2	35.255			2	10.054
	3	47.009			3	3.531
	4	35.784			4	7.556
	5	19.692			5	13.247
	6	28.48			6	10.93
Replicate 2	7	30.275		Replicate 2	7	7.313
	8	11.841			8	15.988
	9	31.169			9	6.471
	10	19.041			10	13.906
	11	34.474			11	8.501
	12	26.485			12	6.897
Replicate 3	13	14.01		Replicate 3	13	9.074
	14	31.733			14	12.917
	15	39.332			15	9.898
	16	23.769			16	11.746
	17	29.521			17	6.246
	18	32.73			18	6.688
Replicate 4	19	17.558		Replicate 4	19	6.029
	20	25.227			20	13.273
	21	26.858			21	5.292
	22	33.468			22	5.777
	23	27.404			23	7.617
	24	34.014			24	8.085
Replicate 5	25	43.071		Replicate 5	25	7.625
	26	14.895			26	8.649
	27	28.523			27	9.395
	28	38.803			28	8.423
	29	26.615			29	8.501
	30	23.422			30	6.74
	Average	28.4369			Average	9.05833
	stdev	8.4514			stdev	3.11146
